# Supplementary material for: Archaeometallurgical Analysis of the Provincial Silver Coinage of Judah: More on the Chaîne Opératoire of the Minting Process
Source: Materials (Basel). 2023 Mar 9;16(6):2200. doi: 10.3390/ma16062200 (PMC10052650; doi:10.3390/ma16062200)
Supplement: Supplementary file 1 [file materials-16-02200-s001.zip]

Archive with 1 entries (1 files):
- materials-2248739-supplementary.pdf
